# Supplementary material for: Ditopic Aza-Scorpiand Ligands Interact Selectively with ds-RNA and Modulate the Interaction upon Formation of Zn2+ Complexes
Source: Molecules. 2021 Jun 28;26(13):3957. doi: 10.3390/molecules26133957 (PMC8272215; doi:10.3390/molecules26133957)
Supplement: Supplementary file 1 [file molecules-26-03957-s001.zip]

Archive with 1 entries (1 files):
- molecules-1246874-supplementary.pdf
